# Supplementary material for: The Governance of Traffic Noise Impacting Pedestrian Amenities in Melbourne Australia: A Critical Policy Review
Source: Int J Environ Res Public Health. 2024 Aug 16;21(8):1080. doi: 10.3390/ijerph21081080 (PMC11354694; doi:10.3390/ijerph21081080)
Supplement: Supplementary file 1 [file ijerph-21-01080-s001.zip]

Archive with 4 entries (3 files):
- ijerph-3074386-supplementary/
- ijerph-3074386-supplementary/Table S1 PRISMA-S Checklist.pdf
- ijerph-3074386-supplementary/Table S2 Evaluation of eligible documents.pdf
- ijerph-3074386-supplementary/Table S3 Content Analysis of Council Plans.xlsx
