# Supplementary material for: The Governance of Traffic Noise Impacting Pedestrian Amenities in Melbourne Australia: A Critical Policy Review
Source: Int J Environ Res Public Health. 2024 Aug 16;21(8):1080. doi: 10.3390/ijerph21081080 (PMC11354694; doi:10.3390/ijerph21081080)
Supplement: Supplementary file 1 [file ijerph-21-01080-s001.zip › ijerph-3074386-supplementary/Table S3 Content Analysis of Council Plans.xlsx]

## Sheet: Summary Stats
Local Government Council Plan - Content analysis of strategic directions						Local Government Council Plan - Content analysis of word references					LGA
	Environment	Health	Transport	Total			Environment	Health	Transport	Total
Banyule	15	11	9	35		Banyule	129	208	61	398	Banyule
Bayside	9	7	5	21		Bayside	87	91	42	220	Bayside
Boroondara	15	8	6	29		Boroondara	75	225	54	354	Boroondara
Brimbank	11	11	5	27		Brimbank	91	327	49	467	Brimbank
Darebin	10	4	4	18		Darebin	132	312	32	476	Darebin
Glen Eira	12	5	3	20		Glen Eira	161	309	91	561	Glen Eira
Hobsons Bay	7	4	5	16		Hobsons Bay	72	108	33	213	Hobsons Bay
Hume City	4	2	2	8		Hume City	98	68	44	210	Hume City
Kingston	12	11	7	30		Kingston	28	44	42	114	Kingston
Manningham	30	16	17	63		Manningham	194	130	87	411	Manningham
Maribyrnong	12	10	9	31		Maribyrnong	57	251	53	361	Maribyrnong
Melbourne	8	5	4	17		Melbourne	108	286	43	437	Melbourne
Melton	5	6	5	16		Melton	91	264	50	405	Melton
Merribek	15	16	14	45		Merribek	53	153	70	276	Merribek
Monash	4	2	2	8		Monash	15	17	23	55	Monash
Mooney Valley	7	6	5	18		Mooney Valley	20	48	34	102	Mooney Valley
Nillumbik	13	10	6	29		Nillumbik	64	48	38	150	Nillumbik
Port Phillip	6	5	4	15		Port Phillip	142	319	111	572	Port Phillip
Stonnington	9	11	9	29		Stonnington	55	135	76	266	Stonnington
Whitehorse	10	11	6	27		Whitehorse	51	85	40	176	Whitehorse
Whittlesea	9	6	8	23		Whittlesea	57	102	24	183	Whittlesea
Wyndham	8	7	7	22		Wyndham	73	70	49	192	Wyndham
Yarra	10	8	10	28		Yarra	84	244	117	445	Yarra

## Sheet: Word Counts
LGA	Noise	Emission/s	Pollution	Quiet	Peace/Peaceful	Amenity/ies	Resident/s/ial	Environment/s/al/ally	Health/y/ier/care	Wellbeing	liveable/liveability	Physical	Mental	Transport/ation	Active/ly/Activity	Traffic	Walk/Walking/Pedestrian/s	20/twenty minute
Banyule	0	15	4	0	0	1	20	89	119	69	14	1	5	27	19	1	12	2
Bayside	0	11	0	0	0	11	26	39	67	8	8	4	4	20	19	3	0	0
Boroondara	0	4	1	0	1	8	28	33	127	71	6	8	13	16	23	9	6	0
Brimbank	0	2	0	0	3	0	57	29	167	117	9	17	17	13	29	2	5	0
Darebin	0	9	1	0	0	10	29	83	202	72	8	16	14	10	13	1	6	2
Glen Eira	0	8	0	8	2	15	101	27	138	51	49	19	52	27	52	2	10	0
Hobsons bay	0	9	0	0	0	10	21	32	61	42	3	1	1	8	17	1	7	0
Hume City	0	1	1	0	0	3	33	60	47	19	1	1	0	23	10	0	11	0
Kingston	0	2	1	0	0	1	7	17	22	13	7	1	1	16	9	3	6	8
Manningham	0	6	1	0	2	14	26	145	59	29	19	7	16	26	36	0	19	6
Maribyrnong	0	6	1	0	0	5	17	28	123	83	12	16	17	18	27	6	2	0
Melbourne	0	8	0	0	0	1	16	83	152	110	10	3	11	21	14	3	5	0
Melton	0	2	0	0	0	2	37	50	117	130	8	5	4	16	26	1	6	1
Merribek	0	5	1	0	0	5	14	28	101	34	8	5	5	21	32	1	16	0
Monash	0	3	0	0	0	0	2	10	9	4	2	1	1	9	8	0	6	0
Mooney Valley	0	5	2	0	0	0	4	9	33	7	0	3	5	16	15	1	1	1
Nillumbik	1	0	0	0	0	4	24	35	31	14	1	1	1	14	19	4	1	0
Port Phillip	0	21	0	1	0	15	62	43	154	121	28	8	8	47	38	9	17	0
Stonnington	0	14	0	0	0	4	18	19	74	44	4	8	5	27	27	2	8	12
Whitehorse	0	1	1	0	0	5	8	36	50	33	2	0	0	11	16	2	9	2
Whittlesea	0	2	0	0	0	1	34	20	54	30	10	2	6	14	2	3	5	0
Wyndham	0	2	0	1	1	6	37	26	38	17	9	2	4	19	22	2	4	2
Yarra	0	19	0	0	1	11	21	32	131	85	2	16	10	49	52	2	13	1
Totals	1	155	14	10	10	132	642	973	2076	1203	220	145	200	468	525	58	175	37
							Environment	1937				Health	3844				transport	1263

## Sheet: Text Search
		Text search criteria [with synonyms]
	Local Government Area	ENVIRONMENT AND AMENITY	HEALTH AND AMENITY	TRANSPORT AND AMENITY	AMENITY	ENVIRONMENT	HEALTH	TRANSPORT	ENVIRONMENT OR HEALTH OR TRANSPORT AND AMENITY	Total
	Banyule	0	0	0	0	7	7	3	0	17
	Bayside	5	4	4	2	3	2	2	9	31
	Boroondara	5	8	6	3	2	5	3	13	45
	Brimbank	0	0	0	0	2	2	1	0	5
	Darebin	5	3	3	2	3	1	1	7	25
	Glen Eira	0	6	4	1	0	5	3	0	19
	Hobsons Bay	0	0	0	0	7	1	1	0	9
	Hume City	0	0	0	0	2	1	1	0	4
	Kingston	0	0	0	0	10	3	3	0	16
	Manningham	16	10	11	5	11	5	6	27	91
	Maribyrnong	0	0	0	0	5	4	2	0	11
	Melbourne	0	0	0	0	1	4	2	0	7
	Melton	0	0	0	0	2	3	1	0	6
	Merribek	3	6	7	2	1	4	5	12	40
	Monash	0	0	0	0	0	1	3	0	4
	Mooney Valley	0	0	0	0	1	0	3	0	4
	Nillumbik	10	9	0	1	9	8	0	0	37
	Port Phillip	0	6	2	1	0	5	1	0	15
	Stonnington	2	9	10	1	1	8	9	19	59
	Whitehorse	9	11	5	1	8	10	4	23	71
	Whittlesea	4	9	5	2	2	7	3	14	46
	Wyndham	4	8	3	1	3	7	2	13	41
	Yarra	4	6	12	1	3	5	11	20	62
	Sub total	67	95	72	23	83	98	70	157	665
		Text search criteria [with generalizations]
	Local Government Area	ENVIRONMENT AND AMENITY	HEALTH AND AMENITY	TRANSPORT AND AMENITY	AMENITY	ENVIRONMENT	HEALTH	TRANSPORT	ENVIRONMENT OR HEALTH OR TRANSPORT AND AMENITY	Total
	Banyule	38	34	81	23	23	11	58	106	374
	Bayside	13	11	21	7	7	4	14	30	107
	Boroondara	24	20	55	12	14	8	43	72	248
	Brimbank	23	27	43	18	9	9	25	56	210
	Darebin	11	7	20	5	6	2	15	28	94
	Glen Eira	9	13	17	7	3	6	10	25	90
	Hobsons Bay	20	14	28	9	14	5	19	43	152
	Hume City	10	9	24	8	5	1	16	27	100
	Kingston	30	22	34	16	16	6	18	53	195
	Manningham	77	41	173	35	47	6	138	214	731
	Maribyrnong	12	13	23	7	6	6	16	34	117
	Melbourne	25	13	31	7	19	6	24	52	177
	Melton	5	6	18	2	3	4	16	25	79
	Merribek	36	32	91	25	16	7	66	106	379
	Monash	4	6	18	2	2	4	16	24	76
	Mooney Valley	8	0	14	3	6	0	11	19	61
	Nillumbik	41	42	51	23	23	19	28	87	314
	Port Phillip	14	13	35	6	8	7	29	50	162
	Stonnington	31	36	66	19	12	17	47	94	322
	Whitehorse	50	45	114	27	27	18	87	155	523
	Whittlesea	17	21	53	11	6	10	42	68	228
	Wyndham	19	24	57	14	9	10	43	72	248
	Yarra	16	19	51	10	7	9	41	65	218
	Sub total	533	468	1118	296	288	175	822	1505	5205

## Sheet: Banyule
Council	Vision	Theme	Strategy	Environment	Health	Tranpsort	Total		Council Plan Word Count
Banule	We in Banyule are a thriving, sustainable, inclusive, and connected community. We are engaged, we belong, and we value and protect our environment.			1		1	35		Noise	Emission/s	Pollution	Quiet	Peace/Peaceful	Amenity/ies	Resident/s/ial	Environment/s/al/ally	Health/y/ier/care	Wellbeing	liveable/liveability	Physical	Mental	Transport/ation	Active/ly/Activity	Traffic	Walk/Walking/Pedestrian/s	20/twenty minute
		A safe, healthy, vibrant and connected community where people of all ages and life stages love to live, work and stay; diversity and inclusion are valued and encouraged.			1				0	15	4	0	0	1	20	89	119	69	14	1	5	27	19	1	12	2
			Promote active and connected living through a range of accessible and inclusive opportunities for all people of all ages through sport and recreation.		1	1			129	Environment total							208	Health total				61	Transport Total
			Provide a range of services and programs, and work with relevant partners to enhance health and wellbeing outcomes and social cohesion.		1
			Provide and promote arts and cultural experiences to enhance community connectedness, engagement and a sense of wellbeing.		1
			Actively support and facilitate infrastructure, service and programs that address community safety.		1
			Provide for and facilitate specific programs and respond to current and emerging preventable disease, outbreaks and public health risks.		1
		A progressive and innovative leader in protecting, enhancing and increasing the health and diversity of our natural environment, where we all commit to playing an active role in achieving environmental sustainability, waste and carbon emissions reduction.		1
			Demonstrate leadership in addressing climate change and take action to become a carbon neutral Council by 2028 and City by 2040.	1		1
			Empower and educate the community and businesses to take actions to achieve positive environmental and climate change outcomes.	1
			Engage and work with the community and partners to protect, enhance and experience the environment.	1
			Protect, increase and maintain Banyule’s urban forest population to provide a greener City for enhanced liveability.		1
		A well planned, sustainable and liveable place that caters for all our current and emerging communities, where our local character and environment is protected and enhanced.		1
			Deliver well designed places and spaces that enable stronger connections and liveability to meet the diverse needs of our current and future community.	1	1	1
			Develop and maintain best practice integrated strategic plans that impact positively on the quality and design of our places and built environment.	1		1
			Prioritise a series of localised plans for twenty-minute neighbourhoods across Banyule that are well connected and meet community needs closer to home.			1
			Plan for greater diversity of housing and commercial activity in the most accessible locations to balance sustainable growth and enable ageing in place.	1		1
			Provide and facilitate for achieving environmentally sustainable designs and outcomes and deliver urban centres that are resilient to the impacts of climate change.	1
			Provide and maintain public parks and open spaces for a range of uses for all ages and abilities.	1
			Lead on the use of sustainable modes of transport, and encourage walking, cycling and use of public transport.			1
		As custodians of our community, assets, facilities and services, we work to ensure that they are affordable, sustainable, evenly distributed, safe and accessible for all ages and abilities and designed to provide meaningful experiences and connections.		1	1	1
			Develop community assets and facilities that are environmentally sustainable, innovative, safe and continue to be of appropriate standard.	1	1
			Advocate for community priorities and aspirations to improve service, infrastructure, land use, environmental and social outcomes.	1	1
			Provide responsible management of procurement activity in a way that enhances social, economic and environmental outcomes.	1
				15	11	9	sub total

## Sheet: Bayside
Council	Vision	Theme	Strategy	Environment	Health	Tranpsort	Score		Council Plan Word Count
Bayside	Partner with our community to protect and care for the community of life in Bayside making an inclusive, active, healthy, connected and creative experience for all.				1	1	21		Noise	Emission/s	Pollution	Quiet	Peace/Peaceful	Amenity/ies	Resident/s/ial	Environment/s/al/ally	Health/y/ier/care	Wellbeing	liveable/liveability	Physical	Mental	Transport/ation	Active/ly/Activity	Traffic	Walk/Walking/Pedestrian/s	20/twenty minute
		As custodians, we will lead, act and advocate on the critical issues of environmental sustainability and Climate Emergency, and on our shared responsibility to care for and protect Earth’s vitality, diversity, beauty and the community of life.		1					0	11	0	0	0	11	26	39	67	8	8	4	4	20	19	3	0	0
			Lead and influence change to address the Climate Emergency and strive to reduce its impact on the health of our community, environment and the planet.	1	1				87	Environment total							91	Health total				42	Transport Total
			Protect and enhance our natural and coastal environments, biodiversity and unique ecosystems.	1
			Improve environmental sustainability through a circular economy approach to waste management, recycling and energy use.	1
		We will plan and advocate for a Bayside where our diverse communities and people can thrive, live healthy and active lives, fostering inclusion and participation through holistic, innovative approaches to economic and social wellbeing.			1	1
			Nurture healthy people and resilient communities ensuring services and programs are adaptable to meet diverse and changing needs.		1
			Engage with our diverse communities to improve access and inclusion in Bayside			1
		Our open space and foreshore, our facilities and the built environment are highly valued, shared and enhanced to ensure their sustainability, use, liveability, character, and amenity for current and future generations.		1	1
			Open space is increased, and foreshore is cared for, to support diverse use and connect to community.	1
			Infrastructure and assets are sustainable, accessible and fit-for-purpose now and for the future.	1		1
			Land use will enhance Bayside’s liveability and protect the distinctive heritage and character of our various localities.		1
			Transport planning and infrastructure facilitates a well-connected, accessible, safe and convenient transport system that contributes to a zero-carbon future and Wellbeing.	1	1	1
		We will engage with and represent for all in our community, and provide ethical, open and accountable stewardship of the Bayside municipality and deliver sustainable services that meet the vision and needs of the current and future generations of Bayside.		1
				9	7	5	sub total

## Sheet: Boroondara
Council	Vision	Theme	Strategy	Environment	Health	Tranpsort	Score		Council Plan Word Count
Boroondara	A sustainable and inclusive community.			1			29		Noise	Emission/s	Pollution	Quiet	Peace/Peaceful	Amenity/ies	Resident/s/ial	Environment/s/al/ally	Health/y/ier/care	Wellbeing	liveable/liveability	Physical	Mental	Transport/ation	Active/ly/Activity	Traffic	Walk/Walking/Pedestrian/s	20/twenty minute
		Community services and facilities are high quality, sustainable, inclusive and strengthen resilience.		1					0	4	1	0	1	8	28	33	127	71	6	8	13	16	23	9	6	0
			1.1. Health and wellbeing is improved through delivering, facilitating and advocating for services and programs that are accessible and affordable.		1				75	Environment total							225	Health total				54	Transport Total
			1.1. Facilities and sports precincts encourage equal access through social planning, delivery, asset maintenance and renewal activities.			1
			1.1. Residents and visitors feel safe in public spaces through encouraging local activity and creating and maintaining civic areas.		1
			1.1. Community resilience, safety and public health are improved by working in partnership with community and government organisations.		1
		Green and open spaces are provided, well-utilised and enhanced.		1
			1.1. Parks and green spaces enable sport and recreation opportunities by maintaining and improving recreation spaces and equipment.	1	1
			1.1. Our sustainable urban forest is preserved and increased through managing and renewing our open space trees and understorey growth.	1
			1.1. Parks and green spaces are accessible and appealing through maintaining, improving and increasing amenities.	1		1
			1.1. Green spaces are maintained and increased through management practices and investigating opportunities to acquire or modify existing land.	1
			1.1. Playgrounds are engaging and safe by improving shading and renewing and diversifying equipment.		1
		The environment is considered in all decision making.		1
			1.1. Community resilience and capacity to live sustainably is increased through advocacy, education and resources.	1
			1.1. The environmental impact of Council facilities and assets is further reduced through implementing sustainable practices.	1
			1.1. Our biodiversity is conserved and maintained through improving the way we manage our diverse plants, animals and natural spaces.	1
			1.1. New development positively contributes to amenity and liveability through design excellence.	1	1
		Travel options are safe, efficient and accessible, with active and public transport encouraged.				1
			1.1. Safe roads are provided through proactive maintenance, renewal and community education.	1	1	1
			1.1. Shared paths and footpaths are fit-for-purpose through continued improvements to surface condition and lighting.			1
			1.1. Sustainable transport use is encouraged and supported through delivery of green travel programs and advocacy to State and Federal Governments.	1		1
			1.1. Emerging transport options including e-mobility are planned for by exploring initiatives that increase safety and public confidence in e-mobility use and infrastructure.		1
			1.1. Shopping centres are clean, well-maintained and inviting, through revitalising infrastructure and streetscapes and proactive renewal and maintenance.	1
				15	8	6	sub total

## Sheet: Brimbank
Council	Vision	Theme	Strategy	Environment	Health	Tranpsort	Score		Council Plan Word Count
Brimbank	By 2040, the Brimbank community will be healthy and safe and we will be united through a sense of belonging and pride. Our city will be inclusive, resilient, innovative and vibrant and our people will share equally in the City’s prosperity and opportunity. The environment and heritage will be protected and enhanced and Brimbank’s diverse neighbourhoods and housing will offer something for everyon…			1	1		27		Noise	Emission/s	Pollution	Quiet	Peace/Peaceful	Amenity/ies	Resident/s/ial	Environment/s/al/ally	Health/y/ier/care	Wellbeing	liveable/liveability	Physical	Mental	Transport/ation	Active/ly/Activity	Traffic	Walk/Walking/Pedestrian/s	20/twenty minute
	A transformed Brimbank that is beautiful, thriving, healthy and connected.			1	1	1			0	2	0	0	3	0	57	29	167	117	9	17	17	13	29	2	5	0
		1. People and Community: a welcoming, safe and supported community.			1				91	Environment total							327	Health total				49	Transport Total
			Support improved mental wellbeing		1
			Increase healthy eating, active living and physical activity		1	1
			Provide community health and wellbeing services across the lifespan		1
			Support safe and inclusive communities		1
			Support and advocate to reduce risk factors impacting vulnerable communities	1
		1. Places and Spaces: Liveable and connected neighbourhoods that support healthy and sustainable futures.		1	1	1
			1.1 Liveable and Connected - Inviting and liveable spaces and facilities, connected so people can get around.		1	1
			1.1.1 Contribute to the transformation of the transport network to be active, sustainable, connected and equitable.	1	1	1
			1.1.1 Showcase and provide quality public spaces and streetscapes where people can connect and recreate.	1	1
			1.1.1 Maximise urban greening through increased tree canopy cover and integrated water management.	1
		1.1 Sustainable and Green - Protect natural environments for current and future generations.		1
			1.1.1 Take action on climate emergency by working towards a carbon neutral Brimbank.	1
			1.1.1 Collaborate with community in addressing climate change and its impacts on health.	1
			1.1.1 Increase the extent and condition of natural habitats through restoration and prevention of threats.	1
				11	11	5	sub total

## Sheet: Darebin
Council	Vision	Theme	Strategy	Environment	Health	Tranpsort	Score		Council Plan Word Count
Darebin	Darebin is an equitable, vibrant and connected community. Darebin respects and supports First Nations People, values country, our diverse communities and places. Darebin commits to mitigating the climate emergency, creating prosperity for current and future generations.			1		1	18		Noise	Emission/s	Pollution	Quiet	Peace/Peaceful	Amenity/ies	Resident/s/ial	Environment/s/al/ally	Health/y/ier/care	Wellbeing	liveable/liveability	Physical	Mental	Transport/ation	Active/ly/Activity	Traffic	Walk/Walking/Pedestrian/s	20/twenty minute
			· Vibrant and dynamic spaces, amenities and events	1					0	9	1	0	0	10	29	83	202	72	8	16	14	10	13	1	6	2
		Prosperous, Liveable and Flourishing - building on Darebin’s strengths in relation to business, services and industry, and creating a city where all services and facilities to support a balanced, healthy life are easily accessible to our residents.			1	1			132	Environment total							312	Health total				32	Transport Total
			· Encouraging and incentivising business investment and growth in the sustainability sector	1
			· Being a 20-minute city with access to amenities and services close to our homes	1		1
			· Sustaining community ownership of services and maintaining the health and wellbeing of all, across all life stages		1
			· Ensuring development and the built environment are designed for liveability and sustainability	1	1
		Climate, Green and Sustainable - ensuring Darebin is a leader in responding to the climate emergency, and our natural environment is protected and enhanced.		1
			· Taking urgent action on the climate emergency, leading and educating communities and businesses.	1
			· Providing and promoting safe and sustainable transport.	1	1	1
			· Regenerating, enhancing and protecting ecosystems and biodiversity.	1
			· Integrating ecological solutions in the built environment, promoting sustainable development and retrofitting practices, which protect natural assets and strive for zero carbon emissions	1
				10	4	4	sub total

## Sheet: Glen Eira
Council	Vision	Theme	Strategy	Environment	Health	Tranpsort	Score		Council Plan Word Count
Glen Eira	Our Glen Eira: A thriving and empowered community working together for an inclusive and sustainable future.			1			20		Noise	Emission/s	Pollution	Quiet	Peace/Peaceful	Amenity/ies	Resident/s/ial	Environment/s/al/ally	Health/y/ier/care	Wellbeing	liveable/liveability	Physical	Mental	Transport/ation	Active/ly/Activity	Traffic	Walk/Walking/Pedestrian/s	20/twenty minute
		1. Access to well designed and maintained open spaces and places.		1					0	8	0	8	2	15	101	27	138	51	49	19	52	27	52	2	10	0
			1.1 increase the quantity and quality of public open space for our residents;	1					161	Environment total							309	Health total				91	Transport Total
			1.1 develop, improve and maintain the amenity of our public places and precincts;	1
			1.1 provide improved access to a mix of passive and active spaces that are inclusive, fit-for-purpose,	1	1
			1.1 seek innovative approaches to increasing access to open space through partnerships and multi-purpose design and find ways to unlock access to open space owned by others.	1		1
		1. A liveable and well-planned City.			1
			advocate for a transport network that provides safe, accessible and sustainable transport options for our community	1	1	1
		1. A green and sustainable community.		1
			1.1 embed climate change action in everything we do to support the transition towards zero net emissions from Council by 2025;	1
			1.1 create opportunities for our community to act on climate change to progress towards zero net emissions by 2030;	1
			increase our tree canopy and expand private and public greening initiatives	1
			1.1 work with our community to understand the human impacts of climate change and the adaptation strategies that may be required to minimise the social, health and economic impacts.	1
		1. A healthy, inclusive and resilient community.			1
			1.1 support improved health, wellbeing and resilience of all individuals, families and groups within our community;		1
			1.1 support accessible pathways into services, activities and facilities for people of all ages and abilities, particularly those most in need; and			1
				12	5	3	sub total

## Sheet: Hobsons Bay
Council	Vision	Theme	Strategy	Environment	Health	Tranpsort	Score		Council Plan Word Count
Hobsons Bay	By 2030, embracing our heritage, environment and diversity, we - the community of Hobsons Bay - will be an inclusive, empowered, sustainable and visionary community led and supported by a progressive Council of excellence.			1			16		Noise	Emission/s	Pollution	Quiet	Peace/Peaceful	Amenity/ies	Resident/s/ial	Environment/s/al/ally	Health/y/ier/care	Wellbeing	liveable/liveability	Physical	Mental	Transport/ation	Active/ly/Activity	Traffic	Walk/Walking/Pedestrian/s	20/twenty minute
		PRIORITY 1 - VISIONARY, VIBRANT, ACCOUNTABLE URBAN PLANNING - Plan for future growth while being sympathetic to heritage and environment and promoting neighbourhood character and sociability. The primary considerations are: strategic planning, residential development including high rise, industrial land regeneration and open community spaces.		1					0	9	0	0	0	10	21	32	61	42	3	1	1	8	17	1	7	0
		PRIORITY 2 - COMMUNITY WELLBEING AND INTER-CONNECTION - We, the Hobsons Bay community, accept and celebrate everyone. We engage all Hobsons Bay residents in order that they can access the community services and activities through various groups, formal and informal (e.g. sport, recreation, the arts, meet ups, cultural, charity, volunteer and service groups). We are about making services accessibl…		1	1	1			72	Environment total							108	Health total				33	Transport Total
		PRIORITY 3 - GROWTH THROUGH INNOVATION, ACCESS TO LOCAL JOBS, TECHNOLOGY AND EDUCATION - Make Hobsons Bay a first choice for future-focused business and investment. Provide local opportunities for people to skill, re-skill or up-skill in preparation for the future employment needs. Ensure the future workforce has easy and equitable access to primary through to tertiary education, and robust techn…				1
		PRIORITY 4 - PROACTIVE ENRICHMENT, EXPANSION AND CONSERVATION OF THE NATURAL AND URBAN ENVIRONMENT - Council to be responsive and timely, to promote an active quality of life, beautification, equity, safety and wellbeing. Provide diverse flora and fauna including integrated green initiatives such as urban access corridors connecting between natural, residential and industrial areas.		1	1	1
		PRIORITY 5 - ACTIVE SUSTAINABLE PRACTICES - Council leads and supports the community in addressing climate change, water management and greenhouse gas emissions and supports with adequate funding with an eye for innovation, inspiration and collaboration.		1
		PRIORITY 6 - AN ACCESSIBLE AND CONNECTED COMMUNITY - To improve and increase our existing public transport system through improving roads, rail and shared paths to consider all the needs of the community including people with disability, families and older people. Using our waterfront asset as a springboard for innovative connections with water mobility solutions.				1
			1. HEALTHY, EQUITABLE AND THRIVING COMMUNITIES. Be a city where all members of the community can participate equitably, feel safe, connected and achieve good health and social wellbeing.		1	1
			1. VALUING OUR ENVIRONMENT. Foster a sustainable way of living in response to climate change through active involvement in alternative energy use, reduction of waste, enhancement and conservation of our natural environment.	1
			1. VISIONARY COMMUNITY INFRASTRUCTURE. Develop and maintain infrastructure to promote liveability, planning for the future need and growth of the community, while preserving heritage, environment and neighbourhood character.	1	1
				7	4	5	sub total

[truncated: 16 more sheets: Hume, Kingston, Manningham, Maribyrnong, Melbourne, Melton, Merribek, Monash, Mooney Valley, Nillumbik, Port Phillip, Stonnington, Whitehorse, Whittlesea, Wyndham, Yarra]
